# Supplementary material for: Addendum: The mutational constraint spectrum quantified from variation in 141,456 humans
Source: Nature. 2021 Aug 9;597(7874):E3–4. doi: 10.1038/s41586-021-03758-y (PMC8410591; doi:10.1038/s41586-021-03758-y)
Supplement: Supplementary file 1 — Homozygous pLoF variants in genes associated with autosomal recessive and X-linked phenotypes in OMIM. [file 41586_2021_3758_MOESM1_ESM.xlsx]

## Sheet: Sheet1
Supplementary Table: Homozygous pLoF variants in genes associated with autosomal recessive and X-linked phenotypes in OMIM
Gene	Variant ID (GRCh37)	Variant type	Phenotype MIM number	OMIM phenotype	Expected in gnomAD	Curation comments (beyond criteria in Karczeweski et al, 2020)	Additional comments
ATR	3-142178067-A-G	splice donor	210600	SECKEL SYNDROME 1; SCKL1	no	No comment, pLoF.
CDK5RAP2	9-123177408-G-A	stop gained	604804	MICROCEPHALY 3, PRIMARY, AUTOSOMAL RECESSIVE; MCPH3	no	No comment, pLoF.
COL6A1	21-47406495-CT-C	frameshift	254090	ULLRICH CONGENITAL MUSCULAR DYSTROPHY 1; UCMD1	no	Low read depth, variant adjacent to homopolymer repeat, pLoF.
DOCK6	19-11326148-C-CT	splice acceptor	614219	ADAMS-OLIVER SYNDROME 2; AOS2	no	Low read depth, possible in-frame cryptic splice site rescue, not pLoF.
FRAS1	4-79387591-T-G	splice donor	219000	FRASER SYNDROME 1; FRASRS1	no	Variant adjacent to in-frame exon (exon 75 amino acids, 2% of protein, no domain annotated), not pLoF.
GUF1	4-44688041-G-A	splice donor	617065	EPILEPTIC ENCEPHALOPATHY, EARLY INFANTILE, 40; EIEE40	no	Variant adjacent to homopolymer repeat, low read depth, pLoF.	limited cases
IGLL1	22-23917217-AC-A	frameshift	613500	AGAMMAGLOBULINEMIA 2, AUTOSOMAL RECESSIVE; AGM2	no	Variant located in homopolymer repeat, not pLoF.
ITGA3	17-48156578-C-T	stop gained	614748	INTERSTITIAL LUNG DISEASE, NEPHROTIC SYNDROME, AND EPIDERMOLYSIS BULLOSA, CONGENITAL; ILNEB	no	Genotype quality <30, pLoF.
KIAA0556	16-27732945-C-T	stop gained	616784	JOUBERT SYNDROME 26; JBTS26	no	No comment, pLoF.
KIAA0586	14-58899156-AG-A	frameshift	616490	JOUBERT SYNDROME 23; JBTS23	no	No comment, pLoF.
LTC4S	5-179222858-G-A	splice donor	614037	LEUKOTRIENE C4 SYNTHASE DEFICIENCY	no	Possible in-frame cryptic splice site rescue, not pLoF.	limited proof of LoF mechanism
MLC1	22-50502483-G-A	stop gained	604004	MEGALENCEPHALIC LEUKOENCEPHALOPATHY WITH SUBCORTICAL CYSTS 1; MLC1	no	Genotype quality <30, not predicted to undergo NMD (8% of protein is lost, no domain annotated), not pLoF.
MYO9A	15-72186120-C-T	splice acceptor	618198	MYASTHENIC SYNDROME, CONGENITAL, 24, PRESYNAPTIC; CMS24	no	Possible in-frame cryptic splice rescue, not pLoF.	limited cases
NIN	14-51210960-C-A	splice donor	614851	SECKEL SYNDROME 7; SCKL7	no	Possible in-frame cryptic splice rescue, variant adjacent to in-frame exon (exon 40 amino acid, 2% of protein, no domain annotated), uncertain pLoF.	limited cases
NPC2	14-74947404-C-T	splice donor	607625	NIEMANN-PICK DISEASE, TYPE C2; NPC2	no	Possible in-frame cryptic splice site rescue, variant adjacent to in-frame exon (exon has 26 amino acids, 17% of protein, part of domain in pfam), uncertain pLoF.
NPHP4	1-5969253-G-A	stop gained	606966, 606996	NEPHRONOPHTHISIS 4; NPHP4, SENIOR-LOKEN SYNDROME 4; SLSN4	no	No comment, pLoF.
OCLN	5-68830667-G-A	splice donor	251290	PSEUDO-TORCH SYNDROME 1; PTORCH1	no	Possible in-frame cryptic splice rescue, pLoF.
ORAI1	12-122064788-G-GT	frameshift	612782	IMMUNODEFICIENCY 9; IMD9	no	Variant is in a low complexity region, variant is located upstream of biologically relevant start site, uncertain pLoF.
PDHX	11-34988342-C-CCGGACAACCCAATGCAG	frameshift	245349	PYRUVATE DEHYDROGENASE E3-BINDING PROTEIN DEFICIENCY; PDHXD	no	Possible heterozygous variant called as homozygous, 48/78 of reads (62%) reference, sequence with a nearby SNV in IGV read data on gnomAD browser, not pLoF.
PI4KA	22-21065697-AG-A	frameshift	616531	POLYMICROGYRIA, PERISYLVIAN, WITH CEREBELLAR HYPOPLASIA AND ARTHROGRYPOSIS; PMGYCHA	no	Low read depth, strand bias, pLoF.	limited cases
PRSS12	4-119234354-ACC-A	splice donor	249500	MENTAL RETARDATION, AUTOSOMAL RECESSIVE 1; MRT1	no	No comment, pLoF.	limited cases
PRSS12	4-119253022-C-T	splice acceptor	249500	MENTAL RETARDATION, AUTOSOMAL RECESSIVE 1; MRT1	no	No comment, pLoF.	limited cases
RIPK4	21-43166771-A-G	splice donor	263650	BARTSOCAS-PAPAS SYNDROME; BPS	no	Variant adjacent to in-frame exon (exon 52 amino acids, 6% of protein, part of domain in UniProt), not pLoF.
SEC31A	4-83763292-C-A	splice donor	618651	NEURODEVELOPMENTAL DISORDER WITH SPASTIC QUADRIPLEGIA, OPTIC ATROPHY, SEIZURES, AND STRUCTURAL BRAIN ANOMALIES; NEDSOSB	no	Possible in-frame cryptic splice site rescue, variant adjacent to in-frame exon (exon 113 amino acids, 8% of protein, no domain annotated), not pLoF.	limited cases
SPINK5	5-147510821-G-A	splice acceptor	256500	NETHERTON SYNDROME; NETH	no	Possible in-frame cryptic splice rescue, uncertain pLoF.
TOR1AIP1	1-179883190-G-A	splice donor	617072	MYOPATHY, AUTOSOMAL RECESSIVE, WITH RIGID SPINE AND DISTAL JOINT CONTRACTURES; MRRSDC	no	Variant adjacent to in-frame exon (exon 18 amino acids, 3% of protein, part of domain in pfam), not pLoF.
TTN	2-179466515-C-T	splice acceptor	608807	MUSCULAR DYSTROPHY, LIMB-GIRDLE, AUTOSOMAL RECESSIVE 10; LGMDR10	no	Possible in-frame cryptic splice rescue, not pLoF.
TTN	2-179634405-C-T	splice donor	608807	MUSCULAR DYSTROPHY, LIMB-GIRDLE, AUTOSOMAL RECESSIVE 10; LGMDR10	no	Variant adjacent to in-frame exon (exon 86 amino acids, 0.2% of protein, part of domain in UniProt), not pLoF.
TUBGCP6	22-50656773-G-A	stop gained	251270	MICROCEPHALY AND CHORIORETINOPATHY, AUTOSOMAL RECESSIVE, 1; MCCRP1	no	Variant in overprinted transcript (variant is annotated as LoF in only a single ensembl transcript), not pLoF.
UROC1	3-126222886-C-T	stop gained	276880	UROCANASE DEFICIENCY; UROCD	no	No comment, pLoF.	limited cases
WDPCP	2-63714580-C-T	splice donor	217085	CONGENITAL HEART DEFECTS, HAMARTOMAS OF TONGUE, AND POLYSYNDACTYLY; CHDTHP	no	Variant adjacent to in-frame exon (exon 15 amino acids, 2% of protein, no domain annotated), not pLoF.	limited proof of LoF mechanism
ZNF335	20-44577842-G-A	stop gained	615095	MICROCEPHALY 10, PRIMARY, AUTOSOMAL RECESSIVE; MCPH10	no	Not predicted to undergo NMD (4% of protein is lost, no domain annotated), not pLoF.	limited proof of LoF mechanism
ABCA5	17-67249965-TAC-T		135400	HYPERTRICHOSIS, CONGENITAL GENERALIZED, WITH OR WITHOUT GINGIVAL HYPERPLASIA; HTC3	yes
ABCA5	17-67286033-TTTGA-T		135400	HYPERTRICHOSIS, CONGENITAL GENERALIZED, WITH OR WITHOUT GINGIVAL HYPERPLASIA; HTC3	yes
ABCB7	X-74334588-C-T		301310	ANEMIA, SIDEROBLASTIC, AND SPINOCEREBELLAR ATAXIA; ASAT	yes
ABCC2	10-101571360-G-A		237500	DUBIN-JOHNSON SYNDROME; DJS	yes
ABCC2	10-101591398-C-T		237500	DUBIN-JOHNSON SYNDROME; DJS	yes
ADAMTS17	15-100802568-G-A		613195	WEILL-MARCHESANI SYNDROME 4; WMS4	yes
ADAMTSL4	1-150526291-TCCGTGCATCCC-T		225200	ECTOPIA LENTIS ET PUPILLAE	yes
ADCY3	2-25050893-C-T		617885	BODY MASS INDEX QUANTITATIVE TRAIT LOCUS 19; BMIQ19	yes
ADRB3	8-37823278-AAGCGC-A		601665	OBESITY	yes
AEBP1	7-44148572-CTGAG-C		618000	EHLERS-DANLOS SYNDROME, CLASSIC-LIKE, 2; EDSCLL2	yes
AGXT2	5-35013058-C-T		210100	BETA-AMINOISOBUTYRIC ACIDURIA; BAIBA	yes
ANO5	11-22271891-A-AT		613319, 611307	MIYOSHI MUSCULAR DYSTROPHY 3; MMD3, MUSCULAR DYSTROPHY, LIMB-GIRDLE, AUTOSOMAL RECESSIVE 12; LGMDR12	yes
ANO6	12-45695862-C-T		262890	SCOTT SYNDROME; SCTS	yes
BCAM	19-45314532-C-T		247420	LUTHERAN NULL	yes
BFSP1	20-17475430-C-CTCTTGTGTCCA		611391	CATARACT 33, MULTIPLE TYPES; CTRCT33	yes
CACNA2D4	12-1969369-G-A		610478	RETINAL CONE DYSTROPHY 4; RCD4	yes
CARD9	9-139259592-C-G		212050	CANDIDIASIS, FAMILIAL, 2; CANDF2	yes
CASR	3-122000929-G-C		239200	HYPERPARATHYROIDISM, NEONATAL SEVERE; NSHPT	yes
CCDC11	18-47777348-T-A		614779	HETEROTAXY, VISCERAL, 6, AUTOSOMAL; HTX6	yes
CD36	7-80290425-AAC-A		608404	PLATELET GLYCOPROTEIN IV DEFICIENCY	yes
CD36	7-80300328-TG-T		608404	PLATELET GLYCOPROTEIN IV DEFICIENCY	yes
CD36	7-80300449-T-G		608404	PLATELET GLYCOPROTEIN IV DEFICIENCY	yes
CD36	7-80301292-C-CAGAACCTATTGATGGATTAAACCCAAATGAAGAAGAA		608404	PLATELET GLYCOPROTEIN IV DEFICIENCY	yes
CD36	7-80302104-C-T		608404	PLATELET GLYCOPROTEIN IV DEFICIENCY	yes
CFHR1	1-196795974-CT-C		235400	HEMOLYTIC UREMIC SYNDROME, ATYPICAL, SUSCEPTIBILITY TO, 1; AHUS1	yes
CFHR1	1-196796021-G-T		235400	HEMOLYTIC UREMIC SYNDROME, ATYPICAL, SUSCEPTIBILITY TO, 1; AHUS1	yes
CFHR1	1-196796054-G-T		235400	HEMOLYTIC UREMIC SYNDROME, ATYPICAL, SUSCEPTIBILITY TO, 1; AHUS1	yes
CFHR1	1-196797198-A-G		235400	HEMOLYTIC UREMIC SYNDROME, ATYPICAL, SUSCEPTIBILITY TO, 1; AHUS1	yes
CFHR1	1-196797331-G-GT		235400	HEMOLYTIC UREMIC SYNDROME, ATYPICAL, SUSCEPTIBILITY TO, 1; AHUS1	yes
CFHR1	1-196799813-G-A		235400	HEMOLYTIC UREMIC SYNDROME, ATYPICAL, SUSCEPTIBILITY TO, 1; AHUS1	yes
CFHR1	1-196795963-G-GT		235400	HEMOLYTIC UREMIC SYNDROME, ATYPICAL, SUSCEPTIBILITY TO, 1; AHUS1	yes
CFHR3	1-196748488-T-C		235400	HEMOLYTIC UREMIC SYNDROME, ATYPICAL, SUSCEPTIBILITY TO, 1; AHUS1	yes
CFHR3	1-196757527-TAGTA-T		235400	HEMOLYTIC UREMIC SYNDROME, ATYPICAL, SUSCEPTIBILITY TO, 1; AHUS1	yes
CFHR3	1-196759358-G-A		235400	HEMOLYTIC UREMIC SYNDROME, ATYPICAL, SUSCEPTIBILITY TO, 1; AHUS1	yes
CFHR3	1-196757529-G-A		235400	HEMOLYTIC UREMIC SYNDROME, ATYPICAL, SUSCEPTIBILITY TO, 1; AHUS1	yes
CFHR3	1-196757530-T-G		235400	HEMOLYTIC UREMIC SYNDROME, ATYPICAL, SUSCEPTIBILITY TO, 1; AHUS1	yes
CFHR3	1-196757530-T-C		235400	HEMOLYTIC UREMIC SYNDROME, ATYPICAL, SUSCEPTIBILITY TO, 1; AHUS1	yes
CHIT1	1-203188379-CCCACTGGTTGTCCCGGAAGATGTAGGGCA-C		614122	CHITOTRIOSIDASE DEFICIENCY; CHITD	yes
CHIT1	1-203186262-C-T		614122	CHITOTRIOSIDASE DEFICIENCY; CHITD	yes
CLCN1	7-143020431-T-A		255700	MYOTONIA CONGENITA, AUTOSOMAL RECESSIVE	yes
CLCN1	7-143036416-G-A		255700	MYOTONIA CONGENITA, AUTOSOMAL RECESSIVE	yes
CLCN1	7-143048771-C-T		255700	MYOTONIA CONGENITA, AUTOSOMAL RECESSIVE	yes
CNGB3	8-87656008-AG-A		262300	ACHROMATOPSIA 3; ACHM3	yes
CNTN2	1-205031626-C-A		615400	EPILEPSY, FAMILIAL ADULT MYOCLONIC, 5; FAME5	yes
CRYBB3	22-25603090-G-T		609741	CATARACT 22, MULTIPLE TYPES; CTRCT22	yes
CSF2RB	22-37333972-GC-G		614370	SURFACTANT METABOLISM DYSFUNCTION, PULMONARY, 5; SMDP5	yes
CUBN	10-16975122-G-A		261100	MEGALOBLASTIC ANEMIA 1	yes
CYP26C1	10-94824276-T-TCCATGCA		614974	FOCAL FACIAL DERMAL DYSPLASIA 4; FFDD4	yes
CYP2C19	10-96540410-G-A		609535	DRUG METABOLISM, POOR, CYP2C19-RELATED	yes
CYP2C19	10-96602769-C-A		609535	DRUG METABOLISM, POOR, CYP2C19-RELATED	yes
CYP2D6	22-42524214-G-A		608902	DRUG METABOLISM, POOR, CYP2D6-RELATED	yes
CYP2D6	22-42524243-CT-C		608902	DRUG METABOLISM, POOR, CYP2D6-RELATED	yes
CYP2D6	22-42524353-C-T		608902	DRUG METABOLISM, POOR, CYP2D6-RELATED	yes
CYP2D6	22-42525085-CA-C		608902	DRUG METABOLISM, POOR, CYP2D6-RELATED	yes
CYP2D6	22-42525861-CG-C		608902	DRUG METABOLISM, POOR, CYP2D6-RELATED	yes
CYP2D6	22-42525912-C-G		608902	DRUG METABOLISM, POOR, CYP2D6-RELATED	yes
CYP2D6	22-42526640-G-A		608902	DRUG METABOLISM, POOR, CYP2D6-RELATED	yes
CYP2D6	22-42526701-TG-T		608902	DRUG METABOLISM, POOR, CYP2D6-RELATED	yes
CYP2D6	22-42524250-CAGTT-C		608902	DRUG METABOLISM, POOR, CYP2D6-RELATED	yes
DCXR	17-79995506-C-T		260800	PENTOSURIA; PNTSU	yes
DMGDH	5-78340149-C-T		605850	DIMETHYLGLYCINE DEHYDROGENASE DEFICIENCY; DMGDHD	yes
DNAH9	17-11501856-A-ACGCGGATGGGGAACCCGGCGCCGAC		618300	CILIARY DYSKINESIA, PRIMARY, 40; CILD40	yes
DNAI1	9-34459052-G-GT		244400	CILIARY DYSKINESIA, PRIMARY, 1; CILD1	yes
DOK7	4-3494833-A-AGCCT		254300	MYASTHENIC SYNDROME, CONGENITAL, 10; CMS10	yes
DPY19L2	12-63974583-C-A		613958	SPERMATOGENIC FAILURE 9; SPGF9	yes
DPYD	1-97915614-C-T		274270	DIHYDROPYRIMIDINE DEHYDROGENASE DEFICIENCY	yes
DPYD	1-97839116-CCTGCCCACAGGCCAGG-C		274270	DIHYDROPYRIMIDINE DEHYDROGENASE DEFICIENCY	yes
DPYS	8-105393467-CTTTT-C		222748	DIHYDROPYRIMIDINASE DEFICIENCY; DPYSD	yes
DPYS	8-105405085-G-GTT		222748	DIHYDROPYRIMIDINASE DEFICIENCY; DPYSD	yes
DRC1	2-26644264-C-T		615294	CILIARY DYSKINESIA, PRIMARY, 21; CILD21	yes
DSC3	18-28576866-G-GC		613102	HYPOTRICHOSIS AND RECURRENT SKIN VESICLES	yes
DTNBP1	6-15652344-TCTTGA-T		614076	HERMANSKY-PUDLAK SYNDROME 7; HPS7	yes
DUOX2	15-45399648-T-A		607200	THYROID DYSHORMONOGENESIS 6; TDH6	yes
DUOX2	15-45388032-G-T		607200	THYROID DYSHORMONOGENESIS 6; TDH6	yes
DUOX2	15-45389818-A-T		607200	THYROID DYSHORMONOGENESIS 6; TDH6	yes
DUOX2	15-45393425-TGAAC-T		607200	THYROID DYSHORMONOGENESIS 6; TDH6	yes
DUOXA2	15-45408056-T-C		274900	THYROID DYSHORMONOGENESIS 5; TDH5	yes
EPX	17-56270480-G-A		261500	EOSINOPHIL PEROXIDASE DEFICIENCY; EPXD	yes
EPX	17-56272415-C-T		261500	EOSINOPHIL PEROXIDASE DEFICIENCY; EPXD	yes
EPX	17-56272501-C-A		261500	EOSINOPHIL PEROXIDASE DEFICIENCY; EPXD	yes
EPX	17-56272532-G-A		261500	EOSINOPHIL PEROXIDASE DEFICIENCY; EPXD	yes
EYS	6-64431069-G-GA		602772	RETINITIS PIGMENTOSA 25; RP25	yes
EYS	6-64431271-TTCTGCATG-T		602772	RETINITIS PIGMENTOSA 25; RP25	yes
EYS	6-65767506-C-T		602772	RETINITIS PIGMENTOSA 25; RP25	yes
F13B	1-197026158-G-GAAGT		613235	FACTOR XIII, B SUBUNIT, DEFICIENCY OF	yes
FANCM	14-45658565-G-GGAATCACT		618096, 618086	PREMATURE OVARIAN FAILURE 15; POF15, SPERMATOGENIC FAILURE 28; SPGF28	yes
FCN3	1-27699626-C-T		613860	FICOLIN 3 DEFICIENCY	yes
FOLR1	11-71906793-T-C		613068	NEURODEGENERATION DUE TO CEREBRAL FOLATE TRANSPORT DEFICIENCY	yes
FUT2	19-49206585-G-A		616754	BOMBAY PHENOTYPE	yes
FUT2	19-49206674-G-A		616754	BOMBAY PHENOTYPE	yes
FUT2	19-49206879-C-A		616754	BOMBAY PHENOTYPE	yes
FUT2	19-49207023-AC-A		616754	BOMBAY PHENOTYPE	yes
FYCO1	3-46009403-C-A		610019	CATARACT 18; CTRCT18	yes
GH1	17-61995462-G-C		262400	ISOLATED GROWTH HORMONE DEFICIENCY, TYPE IA; IGHD1A	yes
GP1BA	17-4837202-ACCACCCCAGAGCCCAC-A		231200	BERNARD-SOULIER SYNDROME; BSS	yes
GPNMB	7-23293873-TAGATGCCAAAAGGA-T		617920	AMYLOIDOSIS, PRIMARY LOCALIZED CUTANEOUS, 3; PLCA3	yes
GPR179	17-36493522-AG-A		614565	NIGHT BLINDNESS, CONGENITAL STATIONARY, TYPE 1E; CSNB1E	yes
GRM6	5-178410127-CCCTCTGG-C		257270	NIGHT BLINDNESS, CONGENITAL STATIONARY, TYPE 1B; CSNB1B	yes
GYS2	12-21721886-G-A		240600	GLYCOGEN STORAGE DISEASE 0, LIVER; GSD0A	yes
HAL	12-96380932-G-A		235800	HISTIDINEMIA	yes
HEPHL1	11-93797496-G-A		261990	ABNORMAL HAIR, JOINT LAXITY, AND DEVELOPMENTAL DELAY; HJDD	yes
HLA-DQA1	6-32609337-T-G		212750	CELIAC DISEASE, SUSCEPTIBILITY TO, 1; CELIAC1	yes
HLA-DQB1	6-32629214-G-A		212750	CELIAC DISEASE, SUSCEPTIBILITY TO, 1; CELIAC1	yes
HLA-DQB1	6-32632603-CA-C		212750	CELIAC DISEASE, SUSCEPTIBILITY TO, 1; CELIAC1	yes
HLA-DQB1	6-32632747-G-T		212750	CELIAC DISEASE, SUSCEPTIBILITY TO, 1; CELIAC1	yes
IL17RC	3-9970030-C-T		616445	CANDIDIASIS, FAMILIAL, 9; CANDF9	yes
IQCE	7-2625906-TTGTCCCGGAG-T		617642	POLYDACTYLY, POSTAXIAL, TYPE A7; PAPA7	yes
ISCU	12-108956426-AG-A		255125	MYOPATHY WITH LACTIC ACIDOSIS, HEREDITARY; HML	yes
KRT1	12-53069243-T-TCCAGAACCATAGCTACC		113800	EPIDERMOLYTIC HYPERKERATOSIS; EHK	yes
KRT74	12-52965240-T-C		614929	ECTODERMAL DYSPLASIA 7, HAIR/NAIL TYPE; ECTD7	yes
KRT8	12-53292462-C-T		215600	CIRRHOSIS, FAMILIAL	yes
KRT83	12-52711549-G-T		617756	ERYTHROKERATODERMIA VARIABILIS ET PROGRESSIVA 5; EKVP5	yes
KRT83	12-52711747-C-A		617756	ERYTHROKERATODERMIA VARIABILIS ET PROGRESSIVA 5; EKVP5	yes
LAMA1	18-7046276-C-A		615960	PORETTI-BOLTSHAUSER SYNDROME; PTBHS	yes
LCA5	6-80203353-G-A		604537	LEBER CONGENITAL AMAUROSIS 5; LCA5	yes
LCT	2-136564701-A-T		223000	LACTASE DEFICIENCY, CONGENITAL	yes
LIPH	3-185241916-CTA-C		604379	HYPOTRICHOSIS 7; HYPT7	yes
LPL	8-19819724-C-G		246650	LIPASE DEFICIENCY, COMBINED	yes
LRIG2	1-113666495-A-G		615112	UROFACIAL SYNDROME 2; UFS2	yes
MASP2	1-11106612-C-T		613791	MASP2 DEFICIENCY	yes
MCM9	6-119243221-G-A		616185	OVARIAN DYSGENESIS 4; ODG4	yes
MESP2	15-90320118-CGG-C		608681	SPONDYLOCOSTAL DYSOSTOSIS 2, AUTOSOMAL RECESSIVE; SCDO2	yes
MESP2	15-90320122-GGGGCAGGGGCAAGGGCAGGGGC-G		608681	SPONDYLOCOSTAL DYSOSTOSIS 2, AUTOSOMAL RECESSIVE; SCDO2	yes
MGME1	20-17970618-G-A		615084	MITOCHONDRIAL DNA DEPLETION SYNDROME 11; MTDPS11	yes
MMP1	11-102667446-CA-C		226600	EPIDERMOLYSIS BULLOSA DYSTROPHICA, AUTOSOMAL RECESSIVE; RDEB	yes
MPO	17-56348226-T-G		254600	MYELOPEROXIDASE DEFICIENCY; MPOD	yes
MPO	17-56356351-GGCGGGAAGCAGGGCCACCTTGA-G		254600	MYELOPEROXIDASE DEFICIENCY; MPOD	yes
MSH3	5-79950748-GCTCC-G		617100	FAMILIAL ADENOMATOUS POLYPOSIS 4; FAP4	yes
MUTYH	1-45797175-G-A		608456	FAMILIAL ADENOMATOUS POLYPOSIS 2; FAP2	yes
MUTYH	1-45796892-C-A		608456	FAMILIAL ADENOMATOUS POLYPOSIS 2; FAP2	yes
NCF4	22-37263460-G-T		613960	GRANULOMATOUS DISEASE, CHRONIC, AUTOSOMAL RECESSIVE, CYTOCHROME b-POSITIVE, TYPE III; CDG3	yes
NDRG1	8-134251255-G-A		601455	CHARCOT-MARIE-TOOTH DISEASE, TYPE 4D; CMT4D	yes
OPLAH	8-145113675-C-T		260005	5-OXOPROLINASE DEFICIENCY; OPLAHD	yes
OTOA	16-21742186-AC-A		607039	DEAFNESS, AUTOSOMAL RECESSIVE 22; DFNB22	yes
OTOG	11-17618418-C-A		614945	DEAFNESS, AUTOSOMAL RECESSIVE 18B; DFNB18B	yes
OTOG	11-17618555-G-A		614945	DEAFNESS, AUTOSOMAL RECESSIVE 18B; DFNB18B	yes
OTOGL	12-80645982-G-C		614944	DEAFNESS, AUTOSOMAL RECESSIVE 84B; DFNB84B	yes
OTOGL	12-80770908-C-T		614944	DEAFNESS, AUTOSOMAL RECESSIVE 84B; DFNB84B	yes
PCK2	14-24566139-C-G		261650	PHOSPHOENOLPYRUVATE CARBOXYKINASE DEFICIENCY, MITOCHONDRIAL; PCKDM	yes
PDE6B	4-651283-GGTGCGGCGGGGCAGGACGTCCAGGGGTCACCCAGGGGTCACGGCT-G		613801	RETINITIS PIGMENTOSA 40; RP40	yes
PGAM2	7-44104896-C-T		261670	GLYCOGEN STORAGE DISEASE X; GSD10	yes
PHKG2	16-30768311-GCT-G		613027	GLYCOGEN STORAGE DISEASE IXc; GSD9C	yes
PLA2G7	6-46679232-C-T		614278	PLATELET-ACTIVATING FACTOR ACETYLHYDROLASE DEFICIENCY; PAFAD	yes
PMS2	7-6013096-C-T		619101	MISMATCH REPAIR CANCER SYNDROME 4; MMRCS4	yes
POMC	2-25384138-C-A		609734	OBESITY, EARLY-ONSET, WITH ADRENAL INSUFFICIENCY AND RED HAIR; OBAIRH	yes
PRKRA	2-179315734-GGC-G		612067	DYSTONIA 16; DYT16	yes
PRPH	12-49691057-G-A		105400	AMYOTROPHIC LATERAL SCLEROSIS 1; ALS1	yes
PTPN22	1-114372570-C-A		222100	DIABETES MELLITUS, INSULIN-DEPENDENT; IDDM	yes
PTPRQ	12-80855818-A-T		613391	DEAFNESS, AUTOSOMAL RECESSIVE 84A; DFNB84A	yes
RFC1	4-39304772-C-G		614575	CEREBELLAR ATAXIA, NEUROPATHY, AND VESTIBULAR AREFLEXIA SYNDROME; CANVAS	yes
SBDS	7-66459197-A-G		260400	SHWACHMAN-DIAMOND SYNDROME 1; SDS1	yes
SHPK	17-3527481-G-A		617213	SEDOHEPTULOKINASE DEFICIENCY; SHPKD	yes
SLC22A12	11-64361219-G-A		220150	HYPOURICEMIA, RENAL, 1; RHUC1	yes
SLC22A12	11-64366319-C-T		220150	HYPOURICEMIA, RENAL, 1; RHUC1	yes
SLC24A5	15-48427154-GTATAA-G		113750	ALBINISM, OCULOCUTANEOUS, TYPE VI; OCA6	yes
SLC26A1	4-983980-C-T		167030	NEPHROLITHIASIS, CALCIUM OXALATE; CAON	yes
SLC28A1	15-85476443-TG-T		618477	URIDINE-CYTIDINEURIA; URCTU	yes
SLC29A3	10-73122267-G-T		602782	HISTIOCYTOSIS-LYMPHADENOPATHY PLUS SYNDROME	yes
SLC34A3	9-140127380-G-A		241530	HYPOPHOSPHATEMIC RICKETS WITH HYPERCALCIURIA, HEREDITARY; HHRH	yes
SLC36A2	5-150711989-C-T		242600	IMINOGLYCINURIA	yes
SPG7	16-89576947-T-A		607259	SPASTIC PARAPLEGIA 7, AUTOSOMAL RECESSIVE; SPG7	yes
TAPBP	6-33273015-G-A		604571	BARE LYMPHOCYTE SYNDROME, TYPE I	yes
TDO2	4-156828921-C-T		600627	HYPERTRYPTOPHANEMIA; HYPTRP	yes
TECTA	11-120996308-TC-T		603629	DEAFNESS, AUTOSOMAL RECESSIVE 21; DFNB21	yes
TEX14	17-56690784-G-A		617707	SPERMATOGENIC FAILURE 23; SPGF23	yes
TMC6	17-76121957-G-A		226400	EPIDERMODYSPLASIA VERRUCIFORMIS, SUSCEPTIBILITY TO, 1; EV1	yes
TMPRSS15	21-19715821-A-C		226200	ENTEROKINASE DEFICIENCY	yes
TNXB	6-32009787-A-G		606408	EHLERS-DANLOS SYNDROME, CLASSIC-LIKE; EDSCLL	yes
TOP3A	17-18178216-G-GC		618097	MICROCEPHALY, GROWTH RESTRICTION, AND INCREASED SISTER CHROMATID EXCHANGE 2; MGRISCE2	yes
TRDN	6-123539855-A-T		615441	VENTRICULAR TACHYCARDIA, CATECHOLAMINERGIC POLYMORPHIC, 5, WITH OR WITHOUT MUSCLE WEAKNESS; CPVT5	yes
TRDN	6-123600200-C-T		615441	VENTRICULAR TACHYCARDIA, CATECHOLAMINERGIC POLYMORPHIC, 5, WITH OR WITHOUT MUSCLE WEAKNESS; CPVT5	yes
TRDN	6-123699045-T-C		615441	VENTRICULAR TACHYCARDIA, CATECHOLAMINERGIC POLYMORPHIC, 5, WITH OR WITHOUT MUSCLE WEAKNESS; CPVT5	yes
TREH	11-118534131-CCGTGGCAGTAAATCTCACTGCAGAGA-C		612119	TREHALASE DEFICIENCY	yes
TRIOBP	22-38142368-C-T		609823	DEAFNESS, AUTOSOMAL RECESSIVE 28; DFNB28	yes
TSPEAR	21-45929081-C-T		618180	ECTODERMAL DYSPLASIA 14, HAIR/TOOTH TYPE WITH OR WITHOUT HYPOHIDROSIS; ECTD14	yes
TTLL5	14-76286351-TAACA-T		615860	CONE-ROD DYSTROPHY 19; CORD19	yes
UCP3	11-73714871-C-T		601665	OBESITY	yes
UPB1	22-24896073-A-G		613161	BETA-UREIDOPROPIONASE DEFICIENCY; UPB1D	yes
UPB1	22-24919586-G-A		613161	BETA-UREIDOPROPIONASE DEFICIENCY; UPB1D	yes
USH2A	1-215901574-C-T		276901	USHER SYNDROME, TYPE IIA; USH2A	yes
USH2A	1-215916550-CT-C		276901	USHER SYNDROME, TYPE IIA; USH2A	yes
USP45	6-99930627-A-G		618513	LEBER CONGENITAL AMAUROSIS 19; LCA19	yes
USP45	6-99936089-G-C		618513	LEBER CONGENITAL AMAUROSIS 19; LCA19	yes
USP45	6-99936132-C-A		618513	LEBER CONGENITAL AMAUROSIS 19; LCA19	yes
VPS13C	15-62283295-T-C		616840	PARKINSON DISEASE 23, AUTOSOMAL RECESSIVE EARLY-ONSET; PARK23	yes
